# Supplementary material for: Accuracy and Precision of Tidal Wetland Soil Carbon Mapping in the Conterminous United States
Source: Sci Rep. 2018 Jun 21;8:9478. doi: 10.1038/s41598-018-26948-7 (PMC6013439; doi:10.1038/s41598-018-26948-7)
Supplement: Supplementary file 2 — Supplementary Dataset 1 [file 41598_2018_26948_MOESM2_ESM.xlsx]

## Sheet: SupplementalTab1_Draft170626.cs
citation code	contact	citation OR doi OR submission status	site names	n	methods notes	basal notes	core length range (cm min to max)
Beckett 2012	Andy Baldwin ‎[baldwin@umd.edu]‎; Leah Beckett ‎[leahbeckett5@gmail.com]‎	Beckett, L. H. M. (2012). Subsidence, accretion, and elevation trends in estuarine wetlands and relationships to salinity and sediment stratigraphy (Doctoral dissertation).	Nanticoke River, Maryland	15	Peat Corer, BD: oven-dried 70øC, LOI: 16hr 400øC	Cores reported down to basal peat.	103to1550
Boyd 2012	Brandon Boyd [brandon.m.boyd@usace.army.mil]; Christopher Sommerfield [cs@udel.edu]	Boyd, B. (2012). Comparison of sediment accumulation and accretion in impounded and unimpounded marshes of the Delaware Estuary (Master's Thesis, University of Delaware).	Blackbird Creek Marsh, Port Mahon Marsh, Little Creek Marsh, Broad Dyke Marsh, Buttonwood Marsh, Gambacorta Marsh, Lukens Marsh, Rivers Edge Marsh, Pickering Beach Marsh, Ted Harvey Conservation Area	32	PVC and hammer coring, BD: 24 hours at 100øC, LOI: 4hr at 550øC	1.5 m.	38to102
Boyd and Sommerfield 2016	Brandon Boyd [brandon.m.boyd@usace.army.mil]; Christopher Sommerfield [cs@udel.edu]	Boyd, B. M., & Sommerfield, C. K. (2016). Marsh accretion and sediment accumulation in a managed tidal wetland complex of Delaware Bay. Ecological Engineering, 92, 37-46.	Prime Hook National Wildlife Refuge	12	PVC and hammer coring, BD: 24 hours at 100øC, LOI: 4hr at 550øC	1.5 m.	34to94
Breithaupt et al 2014	Joshua Breithaupt [jlbreith@mail.usf.edu]	Breithaupt, J. L., Smoak, J. M., Smith, T. J., & Sanders, C. J. (2014). Temporal variability of carbon and nutrient burial, sediment accretion, and mass accumulation over the past century in a carbonate platform mangrove forest of the Florida Everglades. Journal of Geophysical Research: Biogeosciences, 119(10), 2032-2048.	Shark River, Florida	6	Russian corer, BD: oven-dried 24hr 105øC, LOI: 1hr 550øC, TOC: Acidified and EA on replicate samples.	50 cm.	23to34
Breithaupt et al 2017	Joshua Breithaupt [jlbreith@mail.usf.edu]; Donny Smoak; Ryan Moyer	Breithaupt, J. L., Smoak, J. M., Rivera-Monroy, V. H., Castañeda-Moya, E., Moyer, R. P., Simard, M., & Sanders, C. J. (2017). Partitioning the relative contributions of organic matter and mineral sediment to accretion rates in carbonate platform mangrove soils. Marine Geology, 390, 170-180.	Shark River, Harney River, Broad River, Ten Thousand Islands, Florida	20	BD, LOI: 3hr 550øC, TOC.	NA	10to37
Brown et al Unpublished	Lauren Brown [lnbrown@ucla.edu]; Glen MacDonald [gmacdonal@geog.ucla.edu]	Coauthor Submission	Bolinas Lagoon, Humboldt Bay - Eureka, Humboldt Bay - Hookton Slough, Humboldt Bay - Jacoby, Mission Bay, Mugu Lagoon, Morro Bay, Humboldt Bay - Mad River, Seal Beach, Tijuana River Estuary, Upper Newport Bay, Humboldt Bay - White Slough	43	Russian Auger, BD: 105C for 24h, LOI: 550C for 4h.	Core usually to refusal, but not yet confirmed with independent lab analysis. Reported herin to 1m.	49to100
Buffington and Thorne Unpublished	Kevin Buffington [kbuffington@usgs.gov]; Karen Thorne [kthorne@usgs.gov]	Coauthor Submission	Brandon Marsh, Coos Bay, Grays Harbor NWR, Port Susan Bay, Skokomoish Tribes, Siletz Bay NWR, Willapa Bay NWR, Nisqually Delta	23	BD, LOI.	Short Hargas cores.	18to56
Callaway et al 2012	John Callaway [Callaway@ucsf.edu]	Callaway, J. C., Borgnis, E. L., Turner, R. E., & Milan, C. S. (2012). Carbon sequestration and sediment accretion in San Francisco Bay tidal wetlands. Estuaries and Coasts, 35(5), 1163-1181.	Brown Island, China Camp, San Francisco Bay, Coon Island, Petaluma River, Rush Ranch, Whale's Tail	59	Hargas corer, BD: 72 hrs at 85øC, LOI: 450øC for 8 h, JCC Regression for OC.	50 cm.	46to54
Cochran et al 1998	Kirk Cochran [kirk.cochran@stonybrook.edu]	Cochran, J. K., Hirschberg, D. J., Wang, J., & Dere, C. (1998). Atmospheric deposition of metals to coastal waters (Long Island Sound, New York USA): evidence from saltmarsh deposits. Estuarine, Coastal and Shelf Science, 46(4), 503-522.	Long Island Sound	6	McCaffrey peat cutter, BD: 48 hrs at 60øC, LOI: 450øC for 12 h, Duplicate measurements.	50 cm.	36to78
Craft 2007		Craft, C. (2007). Freshwater input structures soil properties, vertical accretion, and nutrient accumulation of Georgia and US tidal marshes. Limnology and oceanography, 52(3), 1220-1230.	Altamaha River, Doboy Sound, Sapelo River	18	BD: air dried, OC: Dilute HCl drops and CHN analyser.	30 cm.	28to30
CRMS Database		https://cims.coastal.louisiana.gov/DataDownload/DataDownload.aspx?type=soil_properties	ORLEANS, ST BERNARD, ST TAMMANY, TANGIPAHOA, ST JOHN THE BAPTIST, PLAQUEMINES, LAFOURCHE, JEFFERSON, TERREBONNE, ST MARY, IBERIA, VERMILION, CAMERON, CALCASIEU, ST CHARLES, Louisiana	873	Corer PVC or sharpened aluminum, Compaction [ 10-20%, BD, LOI.	24 cm.	4to24
Crooks et al 2013	Steve Crooks [steve.crooks.bc@gmail.com]	Crooks S, Rybczyk J, O’Connell K, Devier DL, Poppe K and Emmett-Mattox S. 2014. Coastal blue carbon opportunity assessment for the Snohomish Estuary: The climate benefits of estuary restoration. Report by Environmental Science Associates, Western Washington University, EarthCorps and Restore America’s Estuaries. February 2014	Heron Point, Marysville Mitigation, North Ebey, Otter Island, Quilceda Marsh, Spencer Island, Smith Island City, Union Slough	16	Corer: PVC 60-90cm, BD: 60øC for at least 96 hours, LOI, OC: EA no acid treatment specified.	60-90 cm.	39to88
Drake et al 2015	Katherine Drake [kgdrake@indiana.edu]	Drake, K., Halifax, H., Adamowicz, S. C., & Craft, C. (2015). Carbon sequestration in tidal salt marshes of the Northeast United States. Environmental management, 56(4), 998-1008.	Forsythe, Parker River, Rachel Carson, Wertheim	80	Corer: 60 cm, BD: 105øC , OC.	60 cm.	30to60
Drexler et al 2009	Judith Drexler [jdrexler@usgs.gov]	Drexler, J. Z., de Fontaine, C. S., & Brown, T. A. (2009). Peat accretion histories during the past 6,000 years in marshes of the Sacramento–San Joaquin Delta, CA, USA. Estuaries and Coasts, 32(5), 871-892.	Bacon Channel Island, Franks Wetland, Time of Mandeval Tip	3	Corer: Modified Livingston, BD: 105øC overnight, LOI: 550øC 4 hours, OC from regression of 100 tested samples w/ low carbonates.	To basal peat.	668to897
Elsey Quirk et al 2011	Tracy Quirk [tquirk@lsu.edu]	Elsey-Quirk, T., Seliskar, D. M., Sommerfield, C. K., & Gallagher, J. L. (2011). Salt marsh carbon pool distribution in a mid-Atlantic lagoon, USA: sea level rise implications. Wetlands, 31(1), 87-99.	Little Assawoman	2	PVC corer, BD: 60øC overnight, LOI: 460øC 12 hours, %OC from CHN on HCl fumed samples.	Short cores.	60to60
Ensign et al 2015	Greg Noe [gnoe@usgs.gov]	Ensign, S. H., Noe, G. B., Hupp, C. R., & Skalak, K. J. (2015). Head‐of‐tide bottleneck of particulate material transport from watersheds to estuaries. Geophysical Research Letters, 42(24).	Choptank River, Pocomoke River	6	Corer: single piston, BD: 60øC to constant weight, LOI: 550øC 4 hours, TC: measured with CHNS.	50 cm.	13to30
Gerlach et al 2017		Gerlach, M. J., Engelhart, S. E., Kemp, A. C., Moyer, R. P., Smoak, J. M., Bernhardt, C. E., & Cahill, N. (2017). Reconstructing Common Era relative sea-level change on the Gulf Coast of Florida. Marine Geology, 390, 254-269.	Mill Bayou, Long Island	2	LOI	cored to bedrock/refusal	124to161
Gonneea et al 2018	Meagan Gonneea [mgonneea@usgs.gov]	Gonneea, M.E., O'Keefe Suttles, J.A., and Kroeger, K.D., 2018, Collection, analysis, and age-dating of sediment cores from salt marshes on the south shore of Cape Cod, Massachusetts, from 2013 through 2014: U.S. Geological Survey data release, https://doi.org/10.5066/F7H41QPP.	Eel Pond, Great Pond, Hamblin Pond, Sage Lot Pond	11	Corer: Piston corer with 10 cm piston, BD: samples freeze dried for one week to constant mass, OC: HCl fumigation prior to elemental analysis	Reached the sand aquifer in 9 or 11 cores. In two cores the aquifer basement was >2m. The data provided includes all peat material above the interface (i.e. does not include the mixed sand/peat contact).	20to160
Hill and Anisfled 2015	Troy Hill [troy.hill@yale.edu]	Hill, T. D., & Anisfeld, S. C. (2015). Coastal wetland response to sea level rise in Connecticut and New York. Estuarine, Coastal and Shelf Science, 163, 185-193.	Long Island Sound	16	PVC corer, BD: 60øC, LOI: 500øC, %OC from EA on 6N HCl treated samples.	Short cores.	34.5to89.5
Johnson et al 2007	Beverly Johnson [bjohnso3@bates.edu]	Johnson, B. J., Moore, K. A., Lehmann, C., Bohlen, C., & Brown, T. A. (2007). Middle to Late Holocene fluctuations of C 3 and C 4 vegetation in a northern New England salt marsh, Sprague Marsh, Phippsburg Maine. Organic Geochemistry, 38(3), 394-403.	Sprague Marsh	1	Vibracore, BD: 100øC until constant mass, Decalcified with 1N H3PO4 for %OC.	Not specified. Probably to the bottom because it's a vibracore.	306
Johnson et al Unpublished	Beverly Johnson [bjohnso3@bates.edu]	Community Submission. Appeared in Morris et al., 2016.	Moody, Webhannet, Morse, Sprague	7	Dutch peat corer (minimal compaction), BD and OC data submitted, no further detail.	Some cores to refusal, some not with >2m of peat are not.	150to324
Kemp et al 2012	Andrew Kemp [Andrew.Kemp@tufts.edu]	Kemp, A. C., Sommerfield, C. K., Vane, C. H., Horton, B. P., Chenery, S., Anisfeld, S., & Nikitina, D. (2012). Use of lead isotopes for developing chronologies in recent salt-marsh sediments. Quaternary Geochronology, 12, 40-49.	Barnaget Bay	1	Russian-Auger, LOI and BD done by Chris Sommerfield (U of Delaware).	Did not specify to refusal.	94to94
Kulawardhana et al 2015	wasanthkula@yahoo.com	Kulawardhana, R. W., Feagin, R. A., Popescu, S. C., Boutton, T. W., Yeager, K. M., & Bianchi, T. S. (2015). The role of elevation, relative sea-level history and vegetation transition in determining carbon distribution in Spartina alterniflora dominated salt marshes. Estuarine, Coastal and Shelf Science, 154, 48-57.	Gavelston Bay	53	Sharpened rectangular corer, no obvious compaction, BD: known volume at 105C for 48h, Roots seperated using floation, LOI: 440 C for 8 h.	Short cores.	25to30
McTigue Unpublished	Nathan McTigue [nathan.mctigue@noaa.gov]; Carolyn Currin [carolyn.currin@noaa.gov]	Community Submission	Freeman Creek, Onslow Bay	7	LOI: 450øC for 6 hours, %OC: using Craft et al. 1991 regression	NA	46to110
Megonigal Unpublished	Patrick Megonigal [megonigalp@si.edu]	Coauthor Submission. Appeared in Morris et al., 2016.	Global Change Research Wetland, Maryland	20	BD, LOI.	Short cores.	21to21
Merrill 1999	NA	Merrill, J.Z., 1999. Tidal Freshwater Marshes as Nutrient Sinks: particulate Nutrient Burial and Denitrification. Ph.D. Dissertation, University of Maryland, College Park, MD, 342pp	Choptank River, Patuxent River, Monie Bay, Otter Point Creek, Hudson River	43	McAuley corer (limits compaction), BD, LOI: 550C 2.5 hours, Molar Ratios of solid phase carbon CHN.	Refusal not specified.	50to150
Moyer Unpublished	Ryan Moyer [Ryan.Moyer@MyFWC.com]	Coauthor Submission	Wolf Branch , Charlotte Harbor, Marquesas Key, Black Point, Chassahowitzka River, Florida	8	LOI and EA	Some cores limited by core depth (50 cm max) others cored to bedrock/refusal	13to244
Neubauer 2002	Scott Neubauer [sneubauer@vcu.edu]	Neubauer, S. C., Anderson, I. C., Constantine, J. A., & Kuehl, S. A. (2002). Sediment deposition and accretion in a mid-Atlantic (USA) tidal freshwater marsh. Estuarine, Coastal and Shelf Science, 54(4), 713-727.	Pamunkey River	60	30 cm tubes, BD: dried at 50øC, LOI 500øC for 5h, OC: EA after 1-2 drops 3% HCl.	Short cores.	21to30
Neubauer and McCallister Unpublished	Scott Neubauer [sneubauer@vcu.edu]	Community Submission. Appeared in Morris et al., 2016.	Virginia Chesapeake Bay	12	NA	Refusal not specified.	28to40
Neubauer Franklin Brown Unpublished	Scott Neubauer [sneubauer@vcu.edu]	Community Submission. Appeared in Morris et al., 2016.	Pamunkey River, York River	29	NA	NA	13to13
Noe et al 2013	Greg Noe [gnoe@usgs.gov]	Noe, G. B., Krauss, K. W., Lockaby, B. G., Conner, W. H., & Hupp, C. R. (2013). The effect of increasing salinity and forest mortality on soil nitrogen and phosphorus mineralization in tidal freshwater forested wetlands. Biogeochemistry, 114(1-3), 225-244.	Savannah River, Waccamaw River	30	Thin walled PVC cores, BD: dry weight and soil volume, LOI: Ground sieved 550øC for 4 h, TC calculated for soils w and wout fumigation removing microbial biomass.	5 cm surface sample.	5to5
Noe et al 2016	Greg Noe [gnoe@usgs.gov]	Noe, G. B., Hupp, C. R., Bernhardt, C. E., & Krauss, K. W. (2016). Contemporary deposition and long-term accumulation of sediment and nutrients by tidal freshwater forested wetlands impacted by sea level rise. Estuaries and Coasts, 39(4), 1006-1019.	Richmond Island, Bulter Island, Turkey Creek	4	BD, TOC without specific methods listed, supplimental data table.	25 cm short cores.	15to20
Nuttle 1988	jporter@lternet.edu	Nuttle W. 1996. Marsh sediment dynamics and organic matter survey VCR/LTER 1987-1988. Environmental Data Initiative. http://dx.doi.org/10.6073/pasta/f20bcd9b51fb51b5e26df8fa03996baf. Dataset accessed 6/28/2017.	Hog Island	13	Percent Organic: Combustion, BD: Dryweight / volume.	Refusal not specified.	16to36.5
Nyman et al 1993	John A Nyman [jnyman@lsu.edu]	Nyman, J. A., DeLaune, R. D., Roberts, H. H., & Patrick Jr, W. H. (1993). Relationship between vegetation and soil formation in a rapidly submerging coastal marsh. Marine Ecology Progress Series, 269-279.	Terrebonne Marsh	30	Thin walled sharpened aluminum irrigation pipe, BD: dried at 80øC to remove non-structural water, LOI: 400øC for 16 h.	45-55 cm short cores.	36to51
Orson 1990		Orson, R. A., Simpson, R. L., & Good, R. E. (1990). Rates of sediment accumulation in a tidal freshwater marsh. Journal of Sedimentary Research, 60(6).	Delaware River	4	Russian peat sampler, LOI: 475øC for 4 hr.	Refusal not specified.	31to36
Pastore et al., 2017	Patrick Megonigal [megonigalp@si.edu]	Pastore, M. A., Megonigal, J. P., & Langley, J. A. (2017). Elevated CO 2 and nitrogen addition accelerate net carbon gain in a brackish marsh. Biogeochemistry, 133(1), 73-87.	Global Change Research Wetland, Maryland	20	BD, LOI.	Short cores.	60to60
Perez Thesis	Don Barber [dbarber@brynmawr.edu]	Community Submission. Appeared in Morris et al., 2016.	Smyrna Creek	10	Russian Corer, BD: oven-dried 105øC, LOI: 4hr 550øC.	50 cm.	50to51
Piazza et al 2011	Sarai Piazza [piazzas@usgs.gov]	Piazza, S.C., Steyer, G.D., Cretini, K.F., Sasser, C.E., Visser, J.M., Holm, G.O., Jr., Sharp, L.A., Evers, D.E., and Meriwether, J.R., 2011, Geomorphic and ecological effects of Hurricanes Katrina and Rita on coastal Louisiana marsh communities: U. S. Geological Survey Open-File Report 2011–1094, 126 p.	Breaton Sound, Barataria, Terrebonne, Mermentau, Calcasieu, Sabine, Louisiana	45	No details, BD, LOI, TOC.	Short cores.	28to56
Radabaugh et al 2017		Radabaugh, K. R., Moyer, R. P., Chappel, A. R., Powell, C. E., Bociu, I., Clark, B. C., & Smoak, J. M. (2017). Coastal Blue Carbon Assessment of Mangroves, Salt Marshes, and Salt Barrens in Tampa Bay, Florida, USA. Estuaries and Coasts, 1-15.	Upper Tampa Bay, CERF Donor Marsh , Weedon Island Salt Barren, EG Simmons Park Mangroves, Bishop Harbor Mangroves, Florida	5	LOI with habitat-specific EA calibration	limited by core depth (50 cm max).	13to50
Reay Unpublished	Willy Reay [wreay@vims.edu]	Coauthor Submission	Goodwin Island, Virginia	27	BD and LOI. No further details included.	NA	70to99
Shaw et al in prep	Tim Shaw [tshaw@marine.rutgers.edu]	Coauthor Submission	Global Change Research Wetland, Maryland	1	BD and LOI. No further details included.	NA	615
Shile Unpublished	Lisa Shille [schilel@si.edu]	Coauthor submission.	China Camp, Coon Island, Indian River Lagoon, Rush Ranch, Wachapreague	25	Corer: 1 m-long gouge auger with an open-face, semi-cylindrical chamber of 5.1 cm radius, BD: 70C to constant mass, LOI: 500C for 6h, If encountered, unique soil layers were sampled separately. OC: EA on soils that were carbonate free.	Some cores to refusal, some not, all with specific notes and field observations	38to494
Unger et al 2016	Tracy Quirk [tquirk@lsu.edu]	Unger, V., Elsey-Quirk, T., Sommerfield, C., & Velinsky, D. (2016). Stability of organic carbon accumulating in Spartina alterniflora-dominated salt marshes of the Mid-Atlantic US. Estuarine, Coastal and Shelf Science, 182, 179-189.	Channel Creek, Dennis Creek, Dividing Creek, Island Beach State Park, Maurice River, Reedy Creek	17	CHN measured. Organic C fraction of sediment from elemental analysis following acid hydrolysis	NA	52to84
Velinsky Unpublished	David Velinsky [djv23@drexel.edu]	Community Submission: TBD	Brandywine River, Churchman Marsh, Dravo Marsh	3	BD and LOI. No further details included.	Medium cores. Refusal not specified.	52to74
Walters Unpublished	David Walters [dcwalters@vims.edu]	TBD	Goodwin Island, Virginia	7	BD and LOI. No further details included.	NA	25to51
Watson and Byrne 2013	Beth Watson [elizabeth.b.watson@gmail.com]	Watson, E. B., & Byrne, R. (2013). Late Holocene Marsh Expansion in Southern San Francisco Bay, California. Estuaries and coasts, 36(3), 643-653.	San Francisco Bay, California	24	Russian peat borer, cored to basal marsh sediment, BD: known weight and volume dried at 104 øC for 24 h, LOI: 2 h at 550 øC.	1.5-3.5 m to basal peat, field observations of marsh-mudflat contact backed up with XRF, magnetic suceptibility, BD-LOI.	136to322
Watson Unpublished	Beth Watson [elizabeth.b.watson@gmail.com]	Coauthor submission.	Elkhorn Slough, California	69	Russian peat borer, cored to basal marsh sediment, BD: known weight and volume dried at 104 øC for 24 h, LOI: 2 h at 550 øC.	1.5-3.5 m to basal peat, field observations of marsh-mudflat contact backed up with XRF, magnetic suceptibility, BD-LOI.; Beverly Johnson [bjohnso3@bates.edu]; Long cores. Refusal not specified.	100to300
Weis et al 2001	Dan Weis	Weis, D. A., Callaway, J. C., & Gersberg, R. M. (2001). Vertical accretion rates and heavy metal chronologies in wetland sediments of the Tijuana Estuary. Estuaries and Coasts, 24(6), 840-850.	Tijuana Estuary, California	6	Hargis core, BD: 95C for 24h, LOI: 550C for 2hrs.	44 cm short cores.	44
Wilson Grimes and Smith Unpublished	Kristin Wilson Grimes [kristin.wilson@uvi.edu]	Coauthor submission.	North-Inlet Winyah Bay National Estuarine Research Reserve (NERR), Guana Tolomato Matanzas NERR, Grand Bay NERR, San Francisco Bay NERR, Delaware NERR, Wells NERR	120	Modified 7.62 cm diameter coring device used to sample upper 20 cm for LOI-BD, TOC by EA.	Short cores.	15to20
Windham Meyers et al 2010	Lisamarie Windham-Meyers	Windham-Myers, L., Marvin-DiPasquale, M. C., Agee, J. L., Kieu, L. H., Kakouros, E., Erikson, L. H., & Ward, K. (2010). Biogeochemical processes in an urban, restored wetland of San Francisco Bay, California, 2007-2009; methods and data for plant, sediment and water parameters (No. 2010-1299). US Geological Survey.	Crissy Field, California	16	LOI-BD, details specified in 2010 report.	Two samples: 1 surface, one shallow core.	10
