# Supplementary material for: Accuracy and Precision of Tidal Wetland Soil Carbon Mapping in the Conterminous United States
Source: Sci Rep. 2018 Jun 21;8:9478. doi: 10.1038/s41598-018-26948-7 (PMC6013439; doi:10.1038/s41598-018-26948-7)
Supplement: Supplementary file 3 — Supplementary Dataset 2 [file 41598_2018_26948_MOESM3_ESM.xlsx]

## Sheet: Sheet1
Model	term	degrees of freedom	sum of squares	mean squares	f statistic	eta squared	partial eta squared	omega squared	cohen's f	power
Model 1	soil	1	613.132	613.132	1416.53	0.78	0.984	0.774	7.813	1
Model 1	climate	3	55.158	18.386	42.477	0.07	0.846	0.06	2.343	0.919
Model 1	climate:soil	3	41.82	13.94	32.206	0.053	0.806	0.043	2.04	0.835
Model 1	salVeg	3	37.715	12.572	29.045	0.048	0.79	0.038	1.938	0.797
Model 1	salVeg:soil	3	19.575	6.525	15.075	0.025	0.661	0.015	1.396	0.521
Model 1	climate:salVeg	6	9.062	1.51	3.489	0.012	0.474	-0.008	0.95	0.217
Model 1	climate:salVeg:soil	4	10.045	2.511	5.802	NA	NA	NA	NA	NA
Model 2	climate	3	57.393	19.131	31.897	0.299	0.672	0.22	1.432	0.784
Model 2	depth	9	73.077	8.12	13.538	0.38	0.723	0.158	1.616	0.741
Model 2	salVeg	3	33.762	11.254	18.764	0.176	0.547	0.1	1.098	0.546
Model 2	climate:salVeg	6	27.996	4.666	7.78	NA	NA	NA	NA	NA
