# Supplementary material for: Accuracy and Precision of Tidal Wetland Soil Carbon Mapping in the Conterminous United States
Source: Sci Rep. 2018 Jun 21;8:9478. doi: 10.1038/s41598-018-26948-7 (PMC6013439; doi:10.1038/s41598-018-26948-7)
Supplement: Supplementary file 4 — Supplementary Dataset 3 [file 41598_2018_26948_MOESM4_ESM.xlsx]

## Sheet: Sheet1
Model Name	Analysis Type (validation or application)	Depth Interval (min_max cm)	Standardized Unbiased Root Mean Square Error (reference dataset s.d.)	Standardized Bias (reference dataset s.d.)	Standardized Total Root Mean Square Error (reference dataset s.d.)	n	performance
Model 1	Validation	000_010	-0.91	-0.19	0.93	824	Model Performs Better
Model 1	Validation	010_020	-0.88	-0.26	0.92	798	Model Performs Better
Model 1	Validation	020_030	-0.89	-0.26	0.93	693	Model Performs Better
Model 1	Validation	030_040	-0.91	0.1	0.92	241	Model Performs Better
Model 1	Validation	040_050	-0.88	0.2	0.9	219	Model Performs Better
Model 1	Validation	050_060	-0.86	0.22	0.88	156	Model Performs Better
Model 1	Validation	060_070	-0.85	0.21	0.88	122	Model Performs Better
Model 1	Validation	070_080	-0.75	0.17	0.77	112	Model Performs Better
Model 1	Validation	080_090	-0.75	0.17	0.77	100	Model Performs Better
Model 1	Validation	090_100	-0.8	0.04	0.8	102	Model Performs Better
Model 2	Validation	000_010	-1.06	-0.29	1.1	896	Empirical Average Performs Better
Model 2	Validation	010_020	-1.18	-0.32	1.22	870	Empirical Average Performs Better
Model 2	Validation	020_030	-1.17	-0.34	1.22	763	Empirical Average Performs Better
Model 2	Validation	030_040	-1.19	0.21	1.21	310	Empirical Average Performs Better
Model 2	Validation	040_050	-1.17	0.26	1.2	287	Empirical Average Performs Better
Model 2	Validation	050_060	-1.14	0.17	1.15	216	Empirical Average Performs Better
Model 2	Validation	060_070	-1.03	0.28	1.07	132	Empirical Average Performs Better
Model 2	Validation	070_080	-1.04	0.18	1.05	121	Empirical Average Performs Better
Model 2	Validation	080_090	-0.96	0.09	0.97	109	Model Performs Better
Model 2	Validation	090_100	-1.06	0.1	1.06	110	Empirical Average Performs Better
Model 1	Application	000_010	-0.98	-0.28	1.02	755	Empirical Average Performs Better
Model 1	Application	010_020	-1.01	-0.33	1.07	740	Empirical Average Performs Better
Model 1	Application	020_030	-1	-0.38	1.06	646	Empirical Average Performs Better
Model 1	Application	030_040	-1.08	-0.19	1.1	225	Empirical Average Performs Better
Model 1	Application	040_050	-1.03	-0.09	1.04	207	Empirical Average Performs Better
Model 1	Application	050_060	-1	-0.15	1.01	153	Empirical Average Performs Better
Model 1	Application	060_070	-0.99	-0.25	1.02	90	Empirical Average Performs Better
Model 1	Application	070_080	-0.96	-0.3	1.01	88	Empirical Average Performs Better
Model 1	Application	080_090	-0.91	-0.19	0.93	74	Model Performs Better
Model 1	Application	090_100	-1.01	-0.25	1.04	81	Empirical Average Performs Better
Model 2	Application	000_010	-1.03	-0.33	1.08	834	Empirical Average Performs Better
Model 2	Application	010_020	-1.16	-0.34	1.21	820	Empirical Average Performs Better
Model 2	Application	020_030	-1.15	-0.36	1.21	714	Empirical Average Performs Better
Model 2	Application	030_040	-1.19	0.17	1.21	282	Empirical Average Performs Better
Model 2	Application	040_050	-1.2	0.23	1.23	261	Empirical Average Performs Better
Model 2	Application	050_060	-1.18	0.11	1.18	198	Empirical Average Performs Better
Model 2	Application	060_070	-1.1	0.29	1.13	116	Empirical Average Performs Better
Model 2	Application	070_080	-1.1	0.14	1.1	111	Empirical Average Performs Better
Model 2	Application	080_090	-1	0.08	1	97	Empirical Average Performs Better
Model 2	Application	090_100	-1.09	0.04	1.09	102	Empirical Average Performs Better
SSURGO	Application	000_010	3.21	3.94	5.08	840	Empirical Average Performs Better
SSURGO	Application	010_020	3.5	4.27	5.52	824	Empirical Average Performs Better
SSURGO	Application	020_030	2.96	3.01	4.22	727	Empirical Average Performs Better
SSURGO	Application	030_040	3.44	2.3	4.13	256	Empirical Average Performs Better
SSURGO	Application	040_050	3.36	2.04	3.93	235	Empirical Average Performs Better
SSURGO	Application	050_060	2.98	1.43	3.31	173	Empirical Average Performs Better
SSURGO	Application	060_070	2.71	0.25	2.72	106	Empirical Average Performs Better
SSURGO	Application	070_080	2.62	0.18	2.63	99	Empirical Average Performs Better
SSURGO	Application	080_090	1.96	-0.06	1.96	84	Empirical Average Performs Better
SSURGO	Application	090_100	2.76	0.24	2.77	91	Empirical Average Performs Better
Bias-Corrected SSURGO	Application	000_010	1.82	0.05	1.83	840	Empirical Average Performs Better
Bias-Corrected SSURGO	Application	010_020	1.86	0.16	1.86	824	Empirical Average Performs Better
Bias-Corrected SSURGO	Application	020_030	1.57	-0.18	1.58	727	Empirical Average Performs Better
Bias-Corrected SSURGO	Application	030_040	1.9	-0.02	1.9	256	Empirical Average Performs Better
Bias-Corrected SSURGO	Application	040_050	2.1	-0.02	2.1	235	Empirical Average Performs Better
Bias-Corrected SSURGO	Application	050_060	1.83	-0.72	1.97	173	Empirical Average Performs Better
Bias-Corrected SSURGO	Application	060_070	1.89	-0.73	2.03	106	Empirical Average Performs Better
Bias-Corrected SSURGO	Application	070_080	1.8	-0.65	1.92	99	Empirical Average Performs Better
Bias-Corrected SSURGO	Application	080_090	1.64	-0.5	1.71	84	Empirical Average Performs Better
Bias-Corrected SSURGO	Application	090_100	1.99	-0.66	2.1	91	Empirical Average Performs Better
