# Supplementary material for: Accuracy and Precision of Tidal Wetland Soil Carbon Mapping in the Conterminous United States
Source: Sci Rep. 2018 Jun 21;8:9478. doi: 10.1038/s41598-018-26948-7 (PMC6013439; doi:10.1038/s41598-018-26948-7)
Supplement: Supplementary file 5 — Supplementary Dataset 4 [file 41598_2018_26948_MOESM5_ESM.xlsx]

## Sheet: Sheet1
	Validation Data
		Mineral	Organic	User's Accuracy (100% - Commission Error)
SSURGO	Mineral	641	480	57.2
	Organic	233	1724	88.1
	Producer's Accuracy (100% - Omission Error)	73.3	78.2	Total Agreement: 76.8%
