# Supplementary material for: Accuracy and Precision of Tidal Wetland Soil Carbon Mapping in the Conterminous United States
Source: Sci Rep. 2018 Jun 21;8:9478. doi: 10.1038/s41598-018-26948-7 (PMC6013439; doi:10.1038/s41598-018-26948-7)
Supplement: Supplementary file 6 — Supplementary Dataset 5 [file 41598_2018_26948_MOESM6_ESM.xlsx]

## Sheet: NCSS_output_170503.csv
Pedon Lab ID	User Site ID	Country	State	County	MLRA	Latitude (dd)	Longitude (dd)	Soil Series (Correlated)	Soil Series (Sampled As)	Lab Report	Pedon Report	Bulk Density 33 kpa (method code)	Bulk Density Oven Dry (method code)	Estimated OC (method code)	Measured OC (method code)	OM (method code)	My Notes	Availability Coding	Pedon Notes	Vegetation	Other Marsh Identifier
00P1058	S2000MD039001	United States	Maryland	Somerset	153D	38.1619	-75.8667	Tangier	Oriole	https://ncsslabdatamart.sc.egov.usda.gov/rptExecute.aspx?p=25730&r=1&g=on&/	https://ncsslabdatamart.sc.egov.usda.gov/rptExecute.aspx?p=25730&r=4&	4A1d	4A1h	y	NA	Mineral Content	BD to 86cm. Estimated OC to 30cm. Mineral Content 0-10cm.	3	NA	Atlantic white cedar	Tangier mucky peat, very frequently flooded, tidal
01N0735	S01SC-690-010	United States	South Carolina	Charleston	153B	32.6006	-80.1508	NA	Foxworth	https://ncsslabdatamart.sc.egov.usda.gov/rptExecute.aspx?p=28381&r=1&g=on&/	https://ncsslabdatamart.sc.egov.usda.gov/rptExecute.aspx?p=28381&r=4&	NA	NA	NA	NA	NA	No BD. No OC.	6	NA	NA	Backbay mucky peat
01N0938	S2001NY081103	United States	New York	Queens	149B	40.6259	-73.8005	Ipswich	Ipswich	https://ncsslabdatamart.sc.egov.usda.gov/rptExecute.aspx?p=26906&r=1&g=on&/	https://ncsslabdatamart.sc.egov.usda.gov/rptExecute.aspx?p=26906&r=4&	DbWR1	DbWR1	NA	NA	TC*1.724	BD 6-180cm. No OC data. OM from TC 0-13cm.	3	Landuse: wildlife refuge; Parent Material: organic sediments; Water Table Depth: 0-30 cm above; Water Table Kind: apparent; Duration: throughout the year.; Lat/long updated by referencing original field sheets (with labeled pin pricks) to GIS.	NA	Marshland
02N0338	S2002LA101002	United States	Louisiana	St. Mary	131	29.6001	-91.5197	Dupuy	Dupuy	https://ncsslabdatamart.sc.egov.usda.gov/rptExecute.aspx?p=28946&r=1&g=on&/	https://ncsslabdatamart.sc.egov.usda.gov/rptExecute.aspx?p=28946&r=4&	DbWR1	DbWR1	NA	NA	TC*1.724	BD 6-180. No OC. OM from TC 0-6cm.	3	NA	NA	Dupuy silt loam, 0 to 1 percent slopes, occasionally flooded
03N0626	S03MD039-227	United States	Maryland	Somerset	153D	38.177	-75.8398	Tangier	NA	https://ncsslabdatamart.sc.egov.usda.gov/rptExecute.aspx?p=30720&r=1&g=on&/	https://ncsslabdatamart.sc.egov.usda.gov/rptExecute.aspx?p=30720&r=4&	NA	NA	NA	NA	NA	No BD. NO OC.	6	NA	NA	Backbay mucky peat
03N0635	S03MD039-236	United States	Maryland	Somerset	153D	37.973	-75.6724	Carmichael	NA	https://ncsslabdatamart.sc.egov.usda.gov/rptExecute.aspx?p=30729&r=1&g=on&/	https://ncsslabdatamart.sc.egov.usda.gov/rptExecute.aspx?p=30729&r=4&	NA	NA	NA	NA	NA	No BD. NO OC.	6	NA	NA	Backbay mucky peat
06N0702	S06FL025-001	United States	Florida	Dade	NA	25.2882	-80.4451	NA	Pennsuco	https://ncsslabdatamart.sc.egov.usda.gov/rptExecute.aspx?p=33766&r=1&g=on&/	https://ncsslabdatamart.sc.egov.usda.gov/rptExecute.aspx?p=33766&r=4&	NA	NA	y	NA	TC*1.724	No BD. Estimated OC from total C.	5	OSD has Bg horizon and this pedon uses Lma horizonation.; NOTE: All classification and horizonation per field pedon description and does not reflect lab data.	Jamaica swamp sawgrass, red mangrove	on talf flat on coastal plain on talf flat on marine terrace
06N0708	S06FL087-003	United States	Florida	Monroe	NA	24.6878	-81.3666	NA	Cudjoe	https://ncsslabdatamart.sc.egov.usda.gov/rptExecute.aspx?p=33772&r=1&g=on&/	https://ncsslabdatamart.sc.egov.usda.gov/rptExecute.aspx?p=33772&r=4&	DbWR1	DbWR1	y	NA	TC*1.724	BD 3-17cm. Estimated OC. OM estimated from TC.	3	NOTE: All classification and horizonation per field pedon description and does not reflect lab data.	NA	silty coastal marl over coral limestone
06N0709	S06FL087-004	United States	Florida	Monroe	NA	24.9518	-80.5907	NA	Lignumvitae	https://ncsslabdatamart.sc.egov.usda.gov/rptExecute.aspx?p=33773&r=1&g=on&/	https://ncsslabdatamart.sc.egov.usda.gov/rptExecute.aspx?p=33773&r=4&	DbWR1	DbWR1	y	NA	TC*1.724	BD. Estimated OC. OM estimated from OC.	3	NOTE: All classification and horizonation per field pedon description and does not reflect lab data.	pickleweed	silty marl over coral limestone
06N0710	S06FL087-005	United States	Florida	Monroe	NA	24.8346	-80.802	NA	Cudjoe (saline)	https://ncsslabdatamart.sc.egov.usda.gov/rptExecute.aspx?p=33774&r=1&g=on&/	https://ncsslabdatamart.sc.egov.usda.gov/rptExecute.aspx?p=33774&r=4&	DbWR1	DbWR1	y	NA	TC*1.724	BD complete. OC estimated. OM calculated from TC.	3	OSD needs revision (2003).; Need to determine horizon nomenclature rules for marl materials. Is first layer an A or Lma?; NOTE: All classification and horizonation per field pedon description and does not reflect lab data.	pickleweed, white mangrove	tidal
07N0035	S2006CT007001	United States	Connecticut	Middlesex	144A	41.3002	-72.3572	Matunuck	Ipswich	https://ncsslabdatamart.sc.egov.usda.gov/rptExecute.aspx?p=33843&r=1&g=on&/	https://ncsslabdatamart.sc.egov.usda.gov/rptExecute.aspx?p=33843&r=4&	NA	NA	y	NA	NA	No BD. Estimated OM. No OM, but Mineral Content.	5	NA	NA	Marshland
07N0036	S2006CT011005	United States	Connecticut	New London	144A	41.2849	-72.3341	Broadkill	Ipswich	https://ncsslabdatamart.sc.egov.usda.gov/rptExecute.aspx?p=33844&r=1&g=on&/	https://ncsslabdatamart.sc.egov.usda.gov/rptExecute.aspx?p=33844&r=4&	NA	NA	y	NA	NA	No BD. Estimated OM. No OM, but Mineral Content.	5	NA	NA	Marshland
08N0091	03ca08564103	United States	California	Santa Clara	14	37.4552	-122.108	Novato	Novato	https://ncsslabdatamart.sc.egov.usda.gov/rptExecute.aspx?p=34501&r=1&g=on&/	https://ncsslabdatamart.sc.egov.usda.gov/rptExecute.aspx?p=34501&r=4&	NA	NA	y	NA	NA	No BD. Estimated OM. No organics.	5	NA	NA	Marshland
08N0697	S2008MA023001-Ipswich-S	United States	Massachusetts	Plymouth	144A	42.1629	-70.7427	Ipswich	Ipswich	https://ncsslabdatamart.sc.egov.usda.gov/rptExecute.aspx?p=35037&r=1&g=on&/	https://ncsslabdatamart.sc.egov.usda.gov/rptExecute.aspx?p=35037&r=4&	NA	NA	y	NA	TC*1.724	No BD. Estimated OC. OM estimated from TC.	5	Metal ground truthing rods were sunk to a depth of 21 feet with no Pleistocene materials encountered.	Spartina alterniflora	Marshland
08N0701	S2008CT011001	United States	Connecticut	New London	144A	41.3396	-71.8707	Ipswich	Ipswich	https://ncsslabdatamart.sc.egov.usda.gov/rptExecute.aspx?p=35041&r=1&g=on&/	https://ncsslabdatamart.sc.egov.usda.gov/rptExecute.aspx?p=35041&r=4&	NA	NA	y	NA	TC*1.724	No BD. Estimated OC. OM estimated from TC.	5	NA	NA	Barn Island Salt Marsh
08N0702	S2008CT011002	United States	Connecticut	New London	144A	41.3382	-71.8756	Westbrook	Westbrook	https://ncsslabdatamart.sc.egov.usda.gov/rptExecute.aspx?p=35042&r=1&g=on&/	https://ncsslabdatamart.sc.egov.usda.gov/rptExecute.aspx?p=35042&r=4&	NA	NA	y	NA	TC*1.724	No BD. Estimated OC. OM estimated from TC.	5	NA	NA	Barn Island Salt Marsh
15N0681	S2015NJ017001	United States	New Jersey	Hudson	144A	40.8059	-74.046	NA	Westbrook	https://ncsslabdatamart.sc.egov.usda.gov/rptExecute.aspx?p=72314&r=1&g=on&/	https://ncsslabdatamart.sc.egov.usda.gov/rptExecute.aspx?p=72314&r=4&	DbWR1	DbWR1	y	NA	TC*1.724	BD complete. Estimated OC. OM estimated from TC.	3	This site was selected because it can be compared to long-term SET (elevation) data. It is part of a lab-sampling project to gather data to prepare a carbon budget for the NYC and NJ urban soils. Tidal marshes have been historically under-documented so the data is valuable and necessary.	NA	SET Table site; Mill Creek Point Park; all adjacent land was restored via several feet of sand and grading; evidence in profile of sand deposition (^C horizon) then organic matter accretion on top (Oa); Spartina patens tidal marsh with creek and Phragmites close by;
15N0682	S2015NJ017002	United States	New Jersey	Hudson	144A	40.7676	-74.0912	NA	Westbrook	https://ncsslabdatamart.sc.egov.usda.gov/rptExecute.aspx?p=72315&r=1&g=on&/	https://ncsslabdatamart.sc.egov.usda.gov/rptExecute.aspx?p=72315&r=4&	DbWR1	DbWR1	y	NA	TC*1.724	BD complete. Estimated OC. OM estimated from TC.	3	This site was selected because it can be compared to long-term SET (elevation) data. It is part of a lab-sampling project to gather data to prepare a carbon budget for the NYC and NJ urban soils. Tidal marshes have been historically under-documented so the data is valuable and necessary.	NA	SET Table site; land owned by the NJ wetland commission; near the Mailanka landfill; 15 ft GPS accuracy; natural/unditched site; Spartina patens present with nearby phragmites australis;
15N0683	S2015NJ003001	United States	New Jersey	Hudson	144A	40.8059	-74.046	NA	Westbrook	https://ncsslabdatamart.sc.egov.usda.gov/rptExecute.aspx?p=72316&r=1&g=on&/	https://ncsslabdatamart.sc.egov.usda.gov/rptExecute.aspx?p=72316&r=4&	DbWR1	DbWR1	y	NA	TC*1.724	BD complete. Estimated OC. OM estimated from TC.	3	This site was selected because it can be compared to long-term SET (elevation) data. It is part of a lab-sampling project to gather data to prepare a carbon budget for the NYC and NJ urban soils. Tidal marshes have been historically under-documented so the data is valuable and necessary.	NA	SET Table site; Spartina alterniflora panne with nearby phragmites australis; Saw Mill Creek
40A4084	S1969LA045004	United States	Louisiana	Iberia	151	29.8472	-91.8986	Lafitte	Lafitte	https://ncsslabdatamart.sc.egov.usda.gov/rptExecute.aspx?p=3878&r=1&g=on&/	https://ncsslabdatamart.sc.egov.usda.gov/rptExecute.aspx?p=3878&r=4&	4A1d	4A1h	NA	6A1a	Mineral Content	All BD and OC complete	1	Level brackish marsh land; less than one foot above sea level. Moderately permeable in organic layers; very slowly permeable in underlying mineral horizons. Parent material is thick organic materials derived mainly from herbaceous plants over silty Prairie Age sediments. Munsell colors for moist soil. Generally considered not firm enough to support livestock for grazing. Dense surface mat of livi…	needlegrass rush, saltmeadow cordgrass	NA
40A4088	S1969LA045003	United States	Louisiana	Iberia	131	29.8672	-91.7875	Maurepas	Maurepas	https://ncsslabdatamart.sc.egov.usda.gov/rptExecute.aspx?p=3882&r=1&g=on&/	https://ncsslabdatamart.sc.egov.usda.gov/rptExecute.aspx?p=3882&r=4&	4A1d	4A1h	NA	6A1a	Mineral Content	Both BD half complete and OC complete	2	Level with scattered microridges and swales that are about 20 feet wide and differ in elevation by about 10 inches. Water table at surface. Munsell colors for wet soil unless indicated otherwise. Scattered soft swales severely restricts foot traffic.	palmetto, sweet bay, wax myrtle, wax myrtle	NA
40A4089	S1969LA045008	United States	Louisiana	Iberia	131	29.8827	-91.8951	Maurepas	Maurepas	https://ncsslabdatamart.sc.egov.usda.gov/rptExecute.aspx?p=3883&r=1&g=on&/	https://ncsslabdatamart.sc.egov.usda.gov/rptExecute.aspx?p=3883&r=4&	4A1d	4A1h	NA	6A1a	Mineral Content	BD complete to 30cm and OC complete	2	Level swampland; few soft depressions, about 1 foot above sea level. Water table at surface. Thick deposits of woody material over deltaic mineral sediments. Sampled from pit with posthole digger to 45 inches; below 45 inches samples were taken with auger. Munsell colors for wet soil. Soil is apparently continually saturated to the surface. Scattered soft depressions severely restrict foot traffi…	cypress, palmetto, sweet bay, wax myrtle, wax myrtle	NA
40A4094	S1969LA045009	United States	Louisiana	Iberia	151	29.8508	-91.9244	Lafitte	UNNAMED	https://ncsslabdatamart.sc.egov.usda.gov/rptExecute.aspx?p=3888&r=1&g=on&/	https://ncsslabdatamart.sc.egov.usda.gov/rptExecute.aspx?p=3888&r=4&	NA	NA	NA	6A1a	Mineral Content	No BD. OC complete.	4	Level brackish marsh land less than 1 foot above sea level. Moderately permeable in organic layers; very slowly permeable in underlying mineral horizons. Thick, decomposed organic material derived mainly from herbaceous plants over silty Prairie Age sediment. Water table at surface. Surface is spongy but will support human foot traffic. Numerous micro rills that are very soft. Munsell colors for …	saltmeadow cordgrass	Gulf Coast Marsh
40A4098	S1969LA045006	United States	Louisiana	Iberia	151	29.9317	-91.9353	Delcomb	Delcomb	https://ncsslabdatamart.sc.egov.usda.gov/rptExecute.aspx?p=3892&r=1&g=on&/	https://ncsslabdatamart.sc.egov.usda.gov/rptExecute.aspx?p=3892&r=4&	4A1d	4A1h	NA	6A1a	Mineral Content	All BD and OC complete.	1	Recently burned. Brackish marsh, level, 0-1 foot above sea level; numerous soft rills that are 10-30 inches wide. Moderately thick organic material that are derived dominantly from herbaceous fiber over silty Prairie Age deposits. Described from pit to 16 inches; from 16-52 inches with posthole digger; below 52 inches with auger. Munsell colors for wet soil.	needlegrass rush, saltmeadow cordgrass	Gulf Coast Marsh
40A4099	S1969LA045007	United States	Louisiana	Iberia	151	29.9186	-91.9094	Delcomb	Delcomb	https://ncsslabdatamart.sc.egov.usda.gov/rptExecute.aspx?p=3893&r=1&g=on&/	https://ncsslabdatamart.sc.egov.usda.gov/rptExecute.aspx?p=3893&r=4&	4A1d	4A1h	NA	6A1a	Mineral Content	BD 6 of 8 horizons complete. OC complete.	2	Level, brackish marsh, 0-1 foot above sea level; numerous rills that are very soft and up to 3 feet wide. Moderately thick organic materials that are derived mainly from herbaceous fiber over silty Prairie Age deposits. 2C2g horizon sampled in the 48-53 inch zone only. Water table at surface. Surface is very spongy but will support human foot traffic when surface mat is not broken. Surface in ril…	saltmeadow cordgrass	Gulf Coast Marsh
40A4110	S1969LA045002	United States	Louisiana	Iberia	131	29.8883	-91.9664	ANDRY	Andry	https://ncsslabdatamart.sc.egov.usda.gov/rptExecute.aspx?p=3904&r=1&g=on&/	https://ncsslabdatamart.sc.egov.usda.gov/rptExecute.aspx?p=3904&r=4&	4A1d	4A1h	NA	6A1a	Mineral Content	BD down to 94cm. OC complete.	2	Level, brackish marsh, 0-1 foot above sea level; numerous rills that are very soft and up to 3 feet wide. Moderately thick organic materials that are derived mainly from herbaceous fiber over silty Prairie Age deposits. 2C2g horizon sampled in the 48-53 inch zone only. Water table at surface. Surface is very spongy but will support human foot traffic when surface mat is not broken. Surface in ril…	saltmeadow cordgrass	Southern Mississippi Valley Alluvium
40A5060	S1953FL033017	United States	Florida	Escambia	NA	30.5961	-87.2106	NA	DOTHAN	https://ncsslabdatamart.sc.egov.usda.gov/rptExecute.aspx?p=4801&r=1&g=on&/	https://ncsslabdatamart.sc.egov.usda.gov/rptExecute.aspx?p=4801&r=4&	NA	NA	NA	6A1a	NA	No BD. OC down to 168 cm.	4	Source: SSIR 22 page 61; Historic identifiers: SSN S53FL-17-17 Lab no 53900-53904; Vegetation and land use: Recently abandoned field. Sampled by: J. H. Walker and A. H. Hasty. Notes: A few of both soft and hard iron concretions are scattered throughout profile. A slight cementation noted in the C2 layer.	NA	NA
40A5122	S1958GA191007	United States	Georgia	McIntosh	NA	31.5333	-81.414	NA	BLADEN	https://ncsslabdatamart.sc.egov.usda.gov/rptExecute.aspx?p=4863&r=1&g=on&/	https://ncsslabdatamart.sc.egov.usda.gov/rptExecute.aspx?p=4863&r=4&	NA	NA	NA	6A1a	NA	No BD. OC complete.	4	Source: SSIR 16 page 15; Historic identifiers: SSN S58GA-98-7 Lab no 7914-7919; Topography: Level to flat areas interwoven with slightly lower concave or depressed areas that act as drainage ways during high rainfall seasons. Capability Unit IIIw-2. Collected by: F. T. Ritchie, K. W. Flach, R. H. Jordan, J. W. Calhoun, and E. M. Stone. Remarks: Color of soil moist unless otherwise stated.	large gallberry, post oak, slash pine	NA
40A5124	S1958GA191008	United States	Georgia	McIntosh	NA	31.5333	-81.414	NA	DUNBAR	https://ncsslabdatamart.sc.egov.usda.gov/rptExecute.aspx?p=4865&r=1&g=on&/	https://ncsslabdatamart.sc.egov.usda.gov/rptExecute.aspx?p=4865&r=4&	NA	NA	NA	6A1a	NA	No BD. OC complete.	4	Source: SSIR 16 page 19; Historic identifiers: SSN S58GA-98-8 Lab no 7920-7925; Topography: Nearly level (0 to 2 percent) moderately well-drained areas within the Pamlico marine terrace or Bladen belt. It is more sloping than the Bladen soils and between 20 and 30 feet in elevation. Capability Unit IIw-3. Collected by: F. T. Ritchie, K. W. Flach, R. H. Jordan, J. W. Calhoun, and E. M. Stone. Rema…	large gallberry, post oak, slash pine	NA
40A5127	S1958GA191006	United States	Georgia	McIntosh	NA	31.5333	-81.414	NA	EULONIA	https://ncsslabdatamart.sc.egov.usda.gov/rptExecute.aspx?p=4868&r=1&g=on&/	https://ncsslabdatamart.sc.egov.usda.gov/rptExecute.aspx?p=4868&r=4&	NA	NA	NA	6A1a	NA	No BD. OC complete.	4	Source: SSIR 16 page 25; Historic identifiers: SSN S58GA-98-6 Lab no 7907-7913; Topography: Nearly level to very gently sloping (0 to 5 percent) moderately well-drained areas within the Pamlico marine terrace or Bladen belt. It is more sloping than the Bladen soils and between 20 and 30 feet in elevation. Capability Unit IIe-3. Collected by: F. T. Ritchie, K. W. Flach, R. H. Jordan, J. W. Calhoun…	large gallberry, post oak, slash pine	NA
40A5132	S1958GA191005	United States	Georgia	McIntosh	NA	31.5333	-81.414	NA	FAIRHOPE	https://ncsslabdatamart.sc.egov.usda.gov/rptExecute.aspx?p=4873&r=1&g=on&/	https://ncsslabdatamart.sc.egov.usda.gov/rptExecute.aspx?p=4873&r=4&	NA	NA	NA	6A1a	NA	No BD. OC complete.	4	Source: SSIR 16 page 35; Historic identifiers: SSN S58GA-98-5 Lab no 7899-7906; Topography: Nearly level to very gently sloping (0 to 5 percent) moderately well-drained areas within the Pamlico marine terrace or Bladen belt. It is more sloping than the Bladen soils and between 20 and 30 feet in elevation. Collected by: L. T. Alexander, K. W. Flach, R. H. Jordan, D. G. Aydelott, and E. M. Stone. R…	large gallberry, post oak, slash pine	NA
79P0015	S1978TX039094	United States	Texas	Brazoria	150B	29.0758	-95.1875	Follet	Follet	https://ncsslabdatamart.sc.egov.usda.gov/rptExecute.aspx?p=7108&r=1&g=on&/	https://ncsslabdatamart.sc.egov.usda.gov/rptExecute.aspx?p=7108&r=4&	NA	NA	NA	6A1c	NA	No BD. OC complete.	4	Historic identifiers: Project RP79TX013;	NA	Gulf Coast Saline Prairies
79P0016	S1978TX039095	United States	Texas	Brazoria	150B	29.0825	-95.2	TRACOSA	Tracosa	https://ncsslabdatamart.sc.egov.usda.gov/rptExecute.aspx?p=7109&r=1&g=on&/	https://ncsslabdatamart.sc.egov.usda.gov/rptExecute.aspx?p=7109&r=4&	NA	NA	NA	6A1c	NA	No BD. OC complete.	4	Historic identifiers: Project RP79TX013;	NA	Gulf Coast Saline Prairies
79P0017	S1978TX039096	United States	Texas	Brazoria	150B	29.0758	-95.1542	Tatlum	Tatlum	https://ncsslabdatamart.sc.egov.usda.gov/rptExecute.aspx?p=7110&r=1&g=on&/	https://ncsslabdatamart.sc.egov.usda.gov/rptExecute.aspx?p=7110&r=4&	NA	NA	NA	6A1c	NA	No BD. OC complete.	4	Historic identifiers: Project RP79TX013;	NA	Marshland
82P0111	S1978MA009005	United States	Massachusetts	Essex	144A	42.6551	-70.7934	Boxford	Boxford	https://ncsslabdatamart.sc.egov.usda.gov/rptExecute.aspx?p=9068&r=1&g=on&/	https://ncsslabdatamart.sc.egov.usda.gov/rptExecute.aspx?p=9068&r=4&	NA	NA	NA	6A1c	NA	No BD. OC complete.	4	Historic identifiers: Project RP82MA035;	NA	NA
84P0250	83MA025002	United States	Massachusetts	Suffolk	144A	42.2922	-71.0192	Ipswich	Westbrook	https://ncsslabdatamart.sc.egov.usda.gov/rptExecute.aspx?p=11011&r=1&g=on&/	https://ncsslabdatamart.sc.egov.usda.gov/rptExecute.aspx?p=11011&r=4&	NA	NA	NA	NA	NA	No BD. No OC.	6	NA	NA	Backbay mucky peat
85P0013	S1984MD019003	United States	Maryland	Dorchester	153D	38.5033	-75.8083	Fort Mott	Downer V	https://ncsslabdatamart.sc.egov.usda.gov/rptExecute.aspx?p=11700&r=1&g=on&/	https://ncsslabdatamart.sc.egov.usda.gov/rptExecute.aspx?p=11700&r=4&	4A1d	4A1h	NA	6A1c	NA	BD to 104 cm. OC complete.	1	NA	NA	Coastal Plain
87P0111	S1986MD019001	United States	Maryland	Dorchester	153B	38.3175	-76.0547	Honga	Honga	https://ncsslabdatamart.sc.egov.usda.gov/rptExecute.aspx?p=13785&r=1&g=on&/	https://ncsslabdatamart.sc.egov.usda.gov/rptExecute.aspx?p=13785&r=4&	4A1d	4A1h	NA	6A1c	NA	All BD and OC complete.	1	NA	NA	Marshland
87P0112	S1986MD019002	United States	Maryland	Dorchester	153C	38.5483	-75.7236	Puckum	Puckum	https://ncsslabdatamart.sc.egov.usda.gov/rptExecute.aspx?p=13786&r=1&g=on&/	https://ncsslabdatamart.sc.egov.usda.gov/rptExecute.aspx?p=13786&r=4&	NA	NA	NA	6A1c	NA	No BD. OC complete.	4	30 to 40 percent hummocks (tullocks) in area; on which overstory vegetation is growing. Hummocks are 8 to 30 cm in height.	NA	coastal plain flood plain
87P0113	S1986MD019003	United States	Maryland	Dorchester	153C	38.5769	-75.7928	Puckum	Puckum	https://ncsslabdatamart.sc.egov.usda.gov/rptExecute.aspx?p=13787&r=1&g=on&/	https://ncsslabdatamart.sc.egov.usda.gov/rptExecute.aspx?p=13787&r=4&	NA	NA	NA	6A1c	NA	No BD. OC complete.	4	This area has 40 percent hummocks (tussocks) with trees growing on them. The hummocks are 8 to 30 cm in height.	NA	NA
87P0114	S1986MD019005	United States	Maryland	Dorchester	153B	38.3836	-76.0689	Bestpitch	Bestpitch	https://ncsslabdatamart.sc.egov.usda.gov/rptExecute.aspx?p=13788&r=1&g=on&/	https://ncsslabdatamart.sc.egov.usda.gov/rptExecute.aspx?p=13788&r=4&	NA	NA	NA	6A1c	NA	No BD. OC complete.	4	NA	NA	swamp or marsh coastal plain
87P0117	S1986MD019008	United States	Maryland	Dorchester	153B	38.2517	-76.1742	Honga	Honga	https://ncsslabdatamart.sc.egov.usda.gov/rptExecute.aspx?p=13791&r=1&g=on&/	https://ncsslabdatamart.sc.egov.usda.gov/rptExecute.aspx?p=13791&r=4&	NA	NA	NA	6A1c	NA	No BD. OC complete.	4	This site was sampled with an auger. No clods were sampled.	NA	Marshland
87P0125	S1986MD019004	United States	Maryland	Dorchester	153B	38.4167	-75.9925	Bestpitch	Bestpitch	https://ncsslabdatamart.sc.egov.usda.gov/rptExecute.aspx?p=13799&r=1&g=on&/	https://ncsslabdatamart.sc.egov.usda.gov/rptExecute.aspx?p=13799&r=4&	NA	NA	NA	6A1c	NA	No BD. OC complete.	4	This area has 20 percent open water probably from muskrat digging.	NA	swamp or marsh coastal plain
89P0455	S1989NC095001	United States	North Carolina	Hyde	153B	35.5175	-75.9903	Delway	Delcomb	https://ncsslabdatamart.sc.egov.usda.gov/rptExecute.aspx?p=15939&r=1&g=on&/	https://ncsslabdatamart.sc.egov.usda.gov/rptExecute.aspx?p=15939&r=4&	NA	NA	NA	6A1c	Mineral Content	No BD. OC complete.	4	Method of examining soil: spade. Vegetation: black needle rush. Size of area: 100 acres. Distance to adjoining mineral soil: 0.1 mile.	NA	salt marsh
89P0456	S1989NC095002	United States	North Carolina	Hyde	153B	35.3636	-76.1308	Delway	Delcomb	https://ncsslabdatamart.sc.egov.usda.gov/rptExecute.aspx?p=15940&r=1&g=on&/	https://ncsslabdatamart.sc.egov.usda.gov/rptExecute.aspx?p=15940&r=4&	NA	NA	NA	6A1c	Mineral Content	No BD. OC complete.	4	Method of examining soil: Dutch mud auger. Vegetation: black needle. Size of area: 500 acres.	NA	salt marsh
89P0458	S1989NC095004	United States	North Carolina	Hyde	153B	35.4039	-76.3383	Longshoal	Lafitte	https://ncsslabdatamart.sc.egov.usda.gov/rptExecute.aspx?p=15942&r=1&g=on&/	https://ncsslabdatamart.sc.egov.usda.gov/rptExecute.aspx?p=15942&r=4&	NA	NA	NA	6A1c	Mineral Content	No BD. OC complete 30-50cm.	4	Vegetation: black needle rush. Strong sulfur smell.	NA	NA
89P0459	S1989NC095005	United States	North Carolina	Hyde	153B	35.3586	-76.2708	Longshoal	Lafitte	https://ncsslabdatamart.sc.egov.usda.gov/rptExecute.aspx?p=15943&r=1&g=on&/	https://ncsslabdatamart.sc.egov.usda.gov/rptExecute.aspx?p=15943&r=4&	NA	NA	NA	6A1c	Mineral Content	No BD. OC from 25-51cm.	4	Vegetation: black needle rush. Size of area: 3000 acres.	NA	NA
89P0460	S1989NC095006	United States	North Carolina	Hyde	153B	35.5019	-76.4447	Longshoal	Lafitte	https://ncsslabdatamart.sc.egov.usda.gov/rptExecute.aspx?p=15944&r=1&g=on&/	https://ncsslabdatamart.sc.egov.usda.gov/rptExecute.aspx?p=15944&r=4&	NA	NA	NA	6A1c	Mineral Content	No BD. OC from 36-51cm.	4	Method of examining soil: Dutch muck auger. Vegetation: black needle rush and spartina patens.	NA	NA
91P0104	90DE005021	United States	Delaware	Sussex	NA	38.8006	-75.2022	Broadkill	Broadkill	https://ncsslabdatamart.sc.egov.usda.gov/rptExecute.aspx?p=17533&r=1&g=on&/	https://ncsslabdatamart.sc.egov.usda.gov/rptExecute.aspx?p=17533&r=4&	4A1d	4A1h	NA	6A1c	Mineral Content	3 out of 5 horizons for BD. OC complete.	2	NA	NA	NA
92P0632	1992TX245001	United States	Texas	Jefferson	151	29.7397	-94.0142	Bancker	Bancker	https://ncsslabdatamart.sc.egov.usda.gov/rptExecute.aspx?p=19255&r=1&g=on&/	https://ncsslabdatamart.sc.egov.usda.gov/rptExecute.aspx?p=19255&r=4&	NA	NA	NA	6A1c	Mineral Content	No BD. OC complete. Mineral content 0-23cm.	4	NA	gulf cordgrass	Gulf Coast Marsh
92P0633	1992TX245002	United States	Texas	Jefferson	150B	29.7011	-94.0339	Creole	Creole	https://ncsslabdatamart.sc.egov.usda.gov/rptExecute.aspx?p=19256&r=1&g=on&/	https://ncsslabdatamart.sc.egov.usda.gov/rptExecute.aspx?p=19256&r=4&	NA	NA	NA	6A1c	Mineral Content	No BD. OC complete. Mineral content 0-18cm.	4	NA	gulf cordgrass	salt marsh coastal plain
93P0284	S1992DE005006	United States	Delaware	Sussex	153C	38.5923	-75.6638	Lenape	Lenape	https://ncsslabdatamart.sc.egov.usda.gov/rptExecute.aspx?p=20011&r=1&g=on&/	https://ncsslabdatamart.sc.egov.usda.gov/rptExecute.aspx?p=20011&r=4&	NA	NA	NA	6A1c	NA	No BD. OC from 86-183cm.	4	Sampled as Lenape mucky peat.	NA	tidal marsh
S03 007	S1979-FL005-S03 007	United States	Florida	Bay	NA	30.2873	-85.6398	NA	Dirego	https://ncsslabdatamart.sc.egov.usda.gov/rptExecute.aspx?p=51038&r=1&g=on&/	https://ncsslabdatamart.sc.egov.usda.gov/rptExecute.aspx?p=51038&r=4&	NA	NA	NA	6A1a	NA	No BD. OC complete.	4	NA	NA	NA
S03 008	S1979-FL005-S03 008	United States	Florida	Bay	NA	30.1171	-85.5831	NA	Bayvi	https://ncsslabdatamart.sc.egov.usda.gov/rptExecute.aspx?p=51039&r=1&g=on&/	https://ncsslabdatamart.sc.egov.usda.gov/rptExecute.aspx?p=51039&r=4&	NA	NA	NA	6A1a	NA	No BD. OC complete.	4	NA	NA	NA
S08 002	S1978FL015002	United States	Florida	Charlotte	155	26.8736	-82.0398	Boca	Boca	https://ncsslabdatamart.sc.egov.usda.gov/rptExecute.aspx?p=50947&r=1&g=on&/	https://ncsslabdatamart.sc.egov.usda.gov/rptExecute.aspx?p=50947&r=4&	NA	NA	NA	6A1a	NA	No BD. OC complete.	4	NA	NA	NA
S08 005	S1978-FL015-S08 005	United States	Florida	Charlotte	155	26.8746	-82.0472	NA	Isles	https://ncsslabdatamart.sc.egov.usda.gov/rptExecute.aspx?p=50950&r=1&g=on&/	https://ncsslabdatamart.sc.egov.usda.gov/rptExecute.aspx?p=50950&r=4&	NA	NA	NA	6A1a	NA	No BD. OC complete.	4	NA	NA	NA
S09 021	S1981-FL017-S09 021	United States	Florida	Citrus	154	28.9126	-82.6768	NA	Homosassa	https://ncsslabdatamart.sc.egov.usda.gov/rptExecute.aspx?p=51175&r=1&g=on&/	https://ncsslabdatamart.sc.egov.usda.gov/rptExecute.aspx?p=51175&r=4&	NA	NA	NA	6A1a	NA	No BD. OC complete.	4	NA	NA	NA
S15 011	S1990-FL029-S15 011	United States	Florida	Dixie	152A	29.4144	-83.2019	NA	Bayvi	https://ncsslabdatamart.sc.egov.usda.gov/rptExecute.aspx?p=51707&r=1&g=on&/	https://ncsslabdatamart.sc.egov.usda.gov/rptExecute.aspx?p=51707&r=4&	NA	NA	NA	NA	NA	No BD. NO OC.	6	NA	NA	Backbay mucky peat
S36 001	S1977FL071001	United States	Florida	Lee	155	26.479	-81.9163	Hallandale	Hallandale	https://ncsslabdatamart.sc.egov.usda.gov/rptExecute.aspx?p=50879&r=1&g=on&/	https://ncsslabdatamart.sc.egov.usda.gov/rptExecute.aspx?p=50879&r=4&	NA	NA	NA	6A1a	NA	No BD. OC complete.	4	NA	NA	NA
S36 005	S1977-FL071-S36 005	United States	Florida	Lee	155	26.4873	-81.9693	NA	Peckish	https://ncsslabdatamart.sc.egov.usda.gov/rptExecute.aspx?p=50883&r=1&g=on&/	https://ncsslabdatamart.sc.egov.usda.gov/rptExecute.aspx?p=50883&r=4&	NA	NA	NA	6A1a	NA	No BD. OC complete.	4	NA	NA	Swamp
S36 007	S1977-FL071-S36 007	United States	Florida	Lee	155	26.4668	-81.8922	NA	Estero	https://ncsslabdatamart.sc.egov.usda.gov/rptExecute.aspx?p=50885&r=1&g=on&/	https://ncsslabdatamart.sc.egov.usda.gov/rptExecute.aspx?p=50885&r=4&	NA	NA	NA	6A1a	NA	No BD. OC complete.	4	NA	NA	NA
S38 013	S1986-FL075-S38 013	United States	Florida	Levy	NA	29.1196	-82.7769	NA	Cracker	https://ncsslabdatamart.sc.egov.usda.gov/rptExecute.aspx?p=51500&r=1&g=on&/	https://ncsslabdatamart.sc.egov.usda.gov/rptExecute.aspx?p=51500&r=4&	NA	NA	NA	6A1a	NA	No BD. OC complete.	4	NA	NA	NA
S38 015	S1986-FL075-S38 015	United States	Florida	Levy	152A	29.192	-82.7968	NA	Cracker	https://ncsslabdatamart.sc.egov.usda.gov/rptExecute.aspx?p=51502&r=1&g=on&/	https://ncsslabdatamart.sc.egov.usda.gov/rptExecute.aspx?p=51502&r=4&	NA	NA	NA	6A1a	NA	No BD. OC 13-48cm.	4	NA	NA	NA
S43 007	S1976-FL085-S43 007	United States	Florida	Martin	155	27.2372	-80.1889	NA	Bessie	https://ncsslabdatamart.sc.egov.usda.gov/rptExecute.aspx?p=50843&r=1&g=on&/	https://ncsslabdatamart.sc.egov.usda.gov/rptExecute.aspx?p=50843&r=4&	NA	NA	NA	6A1a	NA	No BD. OC complete.	4	NA	NA	NA
S44 001	S1988-FL087-S44 001	United States	Florida	Monroe	156A	25.2863	-80.2998	NA	Tavernier	https://ncsslabdatamart.sc.egov.usda.gov/rptExecute.aspx?p=51616&r=1&g=on&/	https://ncsslabdatamart.sc.egov.usda.gov/rptExecute.aspx?p=51616&r=4&	NA	NA	NA	6A1a	NA	No BD. OC complete.	4	NA	NA	Florida Everglades
S44 002	S1987-FL087-S44 002	United States	Florida	Monroe	156A	25.2863	-80.2928	NA	Matecumbe	https://ncsslabdatamart.sc.egov.usda.gov/rptExecute.aspx?p=51571&r=1&g=on&/	https://ncsslabdatamart.sc.egov.usda.gov/rptExecute.aspx?p=51571&r=4&	NA	NA	NA	6A1a	NA	No BD. OC complete.	4	NA	NA	Florida Everglades
S44 003	S1988-FL087-S44 003	United States	Florida	Monroe	156A	25.129	-80.4087	NA	Pennekamp	https://ncsslabdatamart.sc.egov.usda.gov/rptExecute.aspx?p=51617&r=1&g=on&/	https://ncsslabdatamart.sc.egov.usda.gov/rptExecute.aspx?p=51617&r=4&	NA	NA	NA	6A1a	NA	No BD. OC complete.	4	NA	NA	Florida Everglades
S44 004	S1988-FL087-S44 004	United States	Florida	Monroe	156A	25.2835	-80.3309	NA	Keylargo	https://ncsslabdatamart.sc.egov.usda.gov/rptExecute.aspx?p=51618&r=1&g=on&/	https://ncsslabdatamart.sc.egov.usda.gov/rptExecute.aspx?p=51618&r=4&	NA	NA	NA	6A1a	NA	No BD. OC complete.	4	NA	NA	Florida Everglades
S44 006	S1988-FL087-S44 006	United States	Florida	Monroe	156A	24.9563	-80.576	NA	Cudjoe	https://ncsslabdatamart.sc.egov.usda.gov/rptExecute.aspx?p=51620&r=1&g=on&/	https://ncsslabdatamart.sc.egov.usda.gov/rptExecute.aspx?p=51620&r=4&	NA	NA	NA	6A1a	NA	No BD. OC complete.	4	NA	NA	Florida Everglades
S44 007	S1988-FL087-S44 007	United States	Florida	Monroe	156A	24.8771	-80.7019	NA	Islamorada	https://ncsslabdatamart.sc.egov.usda.gov/rptExecute.aspx?p=51621&r=1&g=on&/	https://ncsslabdatamart.sc.egov.usda.gov/rptExecute.aspx?p=51621&r=4&	NA	NA	NA	6A1a	NA	No BD. OC complete.	4	NA	NA	Florida Everglades
S44 009	S1988-FL087-S44 009	United States	Florida	Monroe	156A	24.6654	-81.2541	NA	Bahiahonda	https://ncsslabdatamart.sc.egov.usda.gov/rptExecute.aspx?p=51623&r=1&g=on&/	https://ncsslabdatamart.sc.egov.usda.gov/rptExecute.aspx?p=51623&r=4&	NA	NA	NA	6A1a	NA	No BD. OC complete.	4	NA	NA	Florida Everglades
S44 011	S1988-FL087-S44 011	United States	Florida	Monroe	156A	24.6472	-81.5163	NA	Saddlebunch	https://ncsslabdatamart.sc.egov.usda.gov/rptExecute.aspx?p=51625&r=1&g=on&/	https://ncsslabdatamart.sc.egov.usda.gov/rptExecute.aspx?p=51625&r=4&	NA	NA	NA	6A1a	NA	No BD. OC complete.	4	NA	NA	Florida Everglades
S45 009	S1984-FL089-S45 009	United States	Florida	Nassau	153B	30.6234	-81.4926	NA	Lynn	https://ncsslabdatamart.sc.egov.usda.gov/rptExecute.aspx?p=51371&r=1&g=on&/	https://ncsslabdatamart.sc.egov.usda.gov/rptExecute.aspx?p=51371&r=4&	NA	NA	NA	6A1a	NA	No BD. OC complete.	4	NA	NA	NA
S51 015	S1977-FL101-S51 015	United States	Florida	Pasco	154	28.3306	-82.7097	NA	Weekiwachee	https://ncsslabdatamart.sc.egov.usda.gov/rptExecute.aspx?p=50916&r=1&g=on&/	https://ncsslabdatamart.sc.egov.usda.gov/rptExecute.aspx?p=50916&r=4&	NA	NA	NA	6A1a	NA	No BD. OC complete.	4	NA	NA	NA
S51 016	S1977-FL101-S51 016	United States	Florida	Pasco	154	28.3288	-82.7105	NA	Homosassa	https://ncsslabdatamart.sc.egov.usda.gov/rptExecute.aspx?p=50917&r=1&g=on&/	https://ncsslabdatamart.sc.egov.usda.gov/rptExecute.aspx?p=50917&r=4&	NA	NA	NA	6A1a	NA	No BD. OC complete.	4	NA	NA	NA
S55 010	S1977-FL109-S55 010	United States	Florida	St. Johns	NA	29.866	-81.3129	NA	Pellicer	https://ncsslabdatamart.sc.egov.usda.gov/rptExecute.aspx?p=50932&r=1&g=on&/	https://ncsslabdatamart.sc.egov.usda.gov/rptExecute.aspx?p=50932&r=4&	NA	NA	NA	6A1a	NA	No BD. OC complete.	4	NA	NA	NA
S55 019	S1978-FL109-S55 019	United States	Florida	St. Johns	155	29.9699	-81.3423	NA	Durbin	https://ncsslabdatamart.sc.egov.usda.gov/rptExecute.aspx?p=51013&r=1&g=on&/	https://ncsslabdatamart.sc.egov.usda.gov/rptExecute.aspx?p=51013&r=4&	NA	NA	NA	6A1a	NA	No BD. OC complete.	4	NA	NA	NA
S57 016	S1972-FL113-S57 016	United States	Florida	Santa Rosa	133A	30.5625	-87.1898	NA	Pocaty	https://ncsslabdatamart.sc.egov.usda.gov/rptExecute.aspx?p=50613&r=1&g=on&/	https://ncsslabdatamart.sc.egov.usda.gov/rptExecute.aspx?p=50613&r=4&	NA	NA	NA	6A1a	NA	No BD. OC complete.	4	NA	NA	NA
S57 044	S1976-FL113-S57 044	United States	Florida	Santa Rosa	133A	30.5629	-87.193	NA	Tisonia	https://ncsslabdatamart.sc.egov.usda.gov/rptExecute.aspx?p=50865&r=1&g=on&/	https://ncsslabdatamart.sc.egov.usda.gov/rptExecute.aspx?p=50865&r=4&	NA	NA	NA	6A1a	NA	No BD. OC complete.	4	NA	NA	NA
S57 045	S1976-FL113-S57 045	United States	Florida	Santa Rosa	NA	30.5684	-87.1866	NA	Bohicket	https://ncsslabdatamart.sc.egov.usda.gov/rptExecute.aspx?p=50866&r=1&g=on&/	https://ncsslabdatamart.sc.egov.usda.gov/rptExecute.aspx?p=50866&r=4&	NA	NA	NA	6A1a	NA	No BD. OC complete.	4	NA	NA	NA
S64 030	S1976-FL127-S64 030	United States	Florida	Volusia	155	29.4077	-81.1215	NA	Turnbull	https://ncsslabdatamart.sc.egov.usda.gov/rptExecute.aspx?p=50873&r=1&g=on&/	https://ncsslabdatamart.sc.egov.usda.gov/rptExecute.aspx?p=50873&r=4&	NA	NA	NA	6A1a	NA	No BD. OC complete.	4	NA	NA	NA
S64 031	S1976-FL127-S64 031	United States	Florida	Volusia	155	29.0504	-80.9367	NA	Typic	https://ncsslabdatamart.sc.egov.usda.gov/rptExecute.aspx?p=50874&r=1&g=on&/	https://ncsslabdatamart.sc.egov.usda.gov/rptExecute.aspx?p=50874&r=4&	NA	NA	NA	6A1a	NA	No BD. OC complete.	4	NA	NA	NA
S66 011	S1978-FL131-S66 011	United States	Florida	Walton	152A	30.4114	-86.119	NA	Dirego	https://ncsslabdatamart.sc.egov.usda.gov/rptExecute.aspx?p=51028&r=1&g=on&/	https://ncsslabdatamart.sc.egov.usda.gov/rptExecute.aspx?p=51028&r=4&	NA	NA	NA	6A1a	NA	No BD. OC complete.	4	NA	NA	NA
S66 013	S1978-FL131-S66 013	United States	Florida	Walton	152A	30.4028	-86.0581	NA	Maurepas	https://ncsslabdatamart.sc.egov.usda.gov/rptExecute.aspx?p=51030&r=1&g=on&/	https://ncsslabdatamart.sc.egov.usda.gov/rptExecute.aspx?p=51030&r=4&	NA	NA	NA	6A1a	NA	No BD. OC complete.	4	NA	NA	NA
UCD6223002	S1962-CA-23-002x	United States	California	Mendocino	4B	39.832	-123.848	NA	USAL	https://ncsslabdatamart.sc.egov.usda.gov/rptExecute.aspx?p=52717&r=1&g=on&/	https://ncsslabdatamart.sc.egov.usda.gov/rptExecute.aspx?p=52717&r=4&	NA	NA	NA	6A1	NA	No BD. OC complete.	4	NA	NA	Grass/herbaceous cover
VPI0006	VPI-Arapa-5	United States	Virginia	Accomack	153B	37.8819	-75.6398	NA	Arapahoe	https://ncsslabdatamart.sc.egov.usda.gov/rptExecute.aspx?p=57276&r=1&g=on&/	https://ncsslabdatamart.sc.egov.usda.gov/rptExecute.aspx?p=57276&r=4&	NA	NA	NA	6A1a	NA	No BD. OC complete.	4	NA	NA	0 to 2 percent slopes, frequently flood
VPI0053	VPI-Camoc-2	United States	Virginia	Accomack	153D	37.9156	-75.3844	NA	Camocca	https://ncsslabdatamart.sc.egov.usda.gov/rptExecute.aspx?p=57360&r=1&g=on&/	https://ncsslabdatamart.sc.egov.usda.gov/rptExecute.aspx?p=57360&r=4&	NA	NA	NA	6A1a	NA	No BD. OC from 0-18cm.	4	NA	NA	Camocca fine sand, 0 to 2 percent slopes, frequently flooded
VPI0057	VPI-Camoc-6	United States	Virginia	Accomack	153D	37.9264	-75.3319	NA	Camocca	https://ncsslabdatamart.sc.egov.usda.gov/rptExecute.aspx?p=57364&r=1&g=on&/	https://ncsslabdatamart.sc.egov.usda.gov/rptExecute.aspx?p=57364&r=4&	NA	NA	NA	6A1a	NA	No BD. OC noted but no data listed.	6	NA	NA	Backbay mucky peat
VPI0058	VPI-Camoc-7	United States	Virginia	Accomack	153D	37.5712	-75.608	NA	Camocca	https://ncsslabdatamart.sc.egov.usda.gov/rptExecute.aspx?p=57365&r=1&g=on&/	https://ncsslabdatamart.sc.egov.usda.gov/rptExecute.aspx?p=57365&r=4&	NA	NA	NA	6A1a	NA	No BD. OC noted but no data listed.	6	NA	NA	NA
VPI0076	VPI-Fishe-5	United States	Virginia	Accomack	153D	37.6573	-75.5954	NA	Fisherman	https://ncsslabdatamart.sc.egov.usda.gov/rptExecute.aspx?p=57497&r=1&g=on&/	https://ncsslabdatamart.sc.egov.usda.gov/rptExecute.aspx?p=57497&r=4&	NA	NA	NA	6A1a	NA	No BD. OC from 0-15cm.	4	NA	NA	Chincoteague silt loam, 0 to 1 percent slopes, very frequently flooded
VPI0077	VPI-Fishe-6	United States	Virginia	Accomack	153D	37.9946	-75.283	NA	Fisherman	https://ncsslabdatamart.sc.egov.usda.gov/rptExecute.aspx?p=57498&r=1&g=on&/	https://ncsslabdatamart.sc.egov.usda.gov/rptExecute.aspx?p=57498&r=4&	NA	NA	NA	6A1a	NA	No BD. OC noted but no data listed.	6	NA	NA	Camocca fine sand, 0 to 2 percent slopes, frequently flooded
VPI0080	VPI-Fishe-9	United States	Virginia	Accomack	153D	37.8828	-75.4314	NA	Fisherman	https://ncsslabdatamart.sc.egov.usda.gov/rptExecute.aspx?p=57501&r=1&g=on&/	https://ncsslabdatamart.sc.egov.usda.gov/rptExecute.aspx?p=57501&r=4&	NA	NA	NA	6A1a	NA	No BD. OC noted but no data listed.	6	NA	NA	Camocca fine sand, 0 to 2 percent slopes, frequently flooded
VPI0111	VPI-Polaw-1	United States	Virginia	Accomack	153B	37.998	-75.568	NA	Polawana	https://ncsslabdatamart.sc.egov.usda.gov/rptExecute.aspx?p=57593&r=1&g=on&/	https://ncsslabdatamart.sc.egov.usda.gov/rptExecute.aspx?p=57593&r=4&	NA	NA	NA	6A1a	NA	No BD. OC complete.	4	NA	NA	NA
VPI0379	VPI-Backb-1	United States	Virginia	Virginia Beach City	153B	36.5673	-75.9747	NA	Backbay	https://ncsslabdatamart.sc.egov.usda.gov/rptExecute.aspx?p=57296&r=1&g=on&/	https://ncsslabdatamart.sc.egov.usda.gov/rptExecute.aspx?p=57296&r=4&	NA	NA	NA	NA	NA	No BD. NO OC.	6	NA	NA	Duckston fine sand
VPI0380	VPI-Backb-2	United States	Virginia	Virginia Beach City	153B	36.5644	-75.8972	NA	Backbay	https://ncsslabdatamart.sc.egov.usda.gov/rptExecute.aspx?p=57297&r=1&g=on&/	https://ncsslabdatamart.sc.egov.usda.gov/rptExecute.aspx?p=57297&r=4&	NA	NA	NA	NA	NA	No BD. NO OC.	6	NA	NA	Fisherman-Camocca complex, 0 to 6 percent slopes, frequently flooded
VPI0381	VPI-Backb-3	United States	Virginia	Virginia Beach City	NA	36.5862	-75.8941	NA	Backbay	https://ncsslabdatamart.sc.egov.usda.gov/rptExecute.aspx?p=57298&r=1&g=on&/	https://ncsslabdatamart.sc.egov.usda.gov/rptExecute.aspx?p=57298&r=4&	NA	NA	NA	NA	NA	No BD. NO OC.	6	NA	NA	NA
VPI0382	VPI-Backb-4	United States	Virginia	Virginia Beach City	NA	36.6289	-75.9314	NA	Backbay	https://ncsslabdatamart.sc.egov.usda.gov/rptExecute.aspx?p=57299&r=1&g=on&/	https://ncsslabdatamart.sc.egov.usda.gov/rptExecute.aspx?p=57299&r=4&	NA	NA	NA	NA	NA	No BD. NO OC.	6	NA	NA	NA
VPI0383	VPI-Backb-5	United States	Virginia	Virginia Beach City	153B	36.5673	-75.9729	NA	Backbay	https://ncsslabdatamart.sc.egov.usda.gov/rptExecute.aspx?p=57300&r=1&g=on&/	https://ncsslabdatamart.sc.egov.usda.gov/rptExecute.aspx?p=57300&r=4&	NA	NA	NA	NA	NA	No BD. NO OC.	6	NA	NA	on talf flat on talf coastal plain
VPI0388	VPI-Backb-0	United States	Virginia	Virginia Beach City	153B	36.6783	-75.9196	NA	Backbay	https://ncsslabdatamart.sc.egov.usda.gov/rptExecute.aspx?p=57295&r=1&g=on&/	https://ncsslabdatamart.sc.egov.usda.gov/rptExecute.aspx?p=57295&r=4&	NA	NA	NA	NA	NA	No BD. NO OC.	6	NA	NA	on talf flat on talf coastal plain
VPI0398	VPI-Chapa-0	United States	Virginia	Virginia Beach City	153B	36.6098	-76.0774	NA	Chapanoke	https://ncsslabdatamart.sc.egov.usda.gov/rptExecute.aspx?p=57368&r=1&g=on&/	https://ncsslabdatamart.sc.egov.usda.gov/rptExecute.aspx?p=57368&r=4&	NA	NA	NA	6A1a	NA	No BD. OC complete.	4	NA	NA	Dorovan mucky peat
VPI0416	VPI-Ducks-2	United States	Virginia	Virginia Beach City	153B	36.5822	-75.8871	NA	Duckston	https://ncsslabdatamart.sc.egov.usda.gov/rptExecute.aspx?p=57472&r=1&g=on&/	https://ncsslabdatamart.sc.egov.usda.gov/rptExecute.aspx?p=57472&r=4&	NA	NA	NA	NA	NA	No BD. No OC.	6	NA	NA	NA
VPI0431	VPI-Nawne-1	United States	Virginia	Virginia Beach City	153B	36.75	-76.0453	NA	Nawney	https://ncsslabdatamart.sc.egov.usda.gov/rptExecute.aspx?p=57559&r=1&g=on&/	https://ncsslabdatamart.sc.egov.usda.gov/rptExecute.aspx?p=57559&r=4&	NA	NA	NA	NA	NA	No BD. No OC.	6	NA	NA	NA
VPI0432	VPI-Nawne-2	United States	Virginia	Virginia Beach City	153B	36.6833	-75.9938	NA	Nawney	https://ncsslabdatamart.sc.egov.usda.gov/rptExecute.aspx?p=57560&r=1&g=on&/	https://ncsslabdatamart.sc.egov.usda.gov/rptExecute.aspx?p=57560&r=4&	NA	NA	NA	NA	NA	No BD. No OC.	6	NA	NA	NA
VPI0433	VPI-Nawne-0	United States	Virginia	Virginia Beach City	153B	36.7458	-76.0482	NA	Nawney	https://ncsslabdatamart.sc.egov.usda.gov/rptExecute.aspx?p=57558&r=1&g=on&/	https://ncsslabdatamart.sc.egov.usda.gov/rptExecute.aspx?p=57558&r=4&	NA	NA	NA	NA	NA	No BD. No OC.	6	NA	NA	NA
VPI0448	VPI-Pocat-1	United States	Virginia	Virginia Beach City	153B	36.5961	-76.0678	NA	Pocaty	https://ncsslabdatamart.sc.egov.usda.gov/rptExecute.aspx?p=57592&r=1&g=on&/	https://ncsslabdatamart.sc.egov.usda.gov/rptExecute.aspx?p=57592&r=4&	NA	NA	NA	NA	NA	No BD. No OC.	6	NA	NA	NA
VPI0449	VPI-Pocat-0	United States	Virginia	Virginia Beach City	153B	36.5862	-76.0669	NA	Pocaty	https://ncsslabdatamart.sc.egov.usda.gov/rptExecute.aspx?p=57591&r=1&g=on&/	https://ncsslabdatamart.sc.egov.usda.gov/rptExecute.aspx?p=57591&r=4&	NA	NA	NA	NA	NA	No BD. No OC.	6	NA	NA	Rappahannock mucky peat, strongly saline
VPI0454	VPI-Rappa-1	United States	Virginia	Virginia Beach City	NA	36.9013	-76.0957	NA	Rappahannock	https://ncsslabdatamart.sc.egov.usda.gov/rptExecute.aspx?p=57607&r=1&g=on&/	https://ncsslabdatamart.sc.egov.usda.gov/rptExecute.aspx?p=57607&r=4&	NA	NA	NA	NA	NA	No BD. No OC.	6	NA	NA	Rappahannock mucky peat, strongly saline
VPI0455	VPI-Rappa-2	United States	Virginia	Virginia Beach City	NA	36.8998	-76.0962	NA	Rappahannock	https://ncsslabdatamart.sc.egov.usda.gov/rptExecute.aspx?p=57608&r=1&g=on&/	https://ncsslabdatamart.sc.egov.usda.gov/rptExecute.aspx?p=57608&r=4&	NA	NA	NA	NA	NA	No BD. No OC.	6	NA	NA	Rappahannock mucky peat, strongly saline
VPI0456	VPI-Rappa-3	United States	Virginia	Virginia Beach City	NA	36.8977	-76.0959	NA	Rappahannock	https://ncsslabdatamart.sc.egov.usda.gov/rptExecute.aspx?p=57609&r=1&g=on&/	https://ncsslabdatamart.sc.egov.usda.gov/rptExecute.aspx?p=57609&r=4&	NA	NA	NA	NA	NA	No BD. No OC.	6	NA	NA	Rappahannock mucky peat, strongly saline
VPI0457	VPI-Rappa-4	United States	Virginia	Virginia Beach City	153B	36.8352	-76.2252	NA	Rappahannock	https://ncsslabdatamart.sc.egov.usda.gov/rptExecute.aspx?p=57610&r=1&g=on&/	https://ncsslabdatamart.sc.egov.usda.gov/rptExecute.aspx?p=57610&r=4&	NA	NA	NA	NA	NA	No BD. No OC.	6	NA	NA	coastal plain
VPI0474	VPI-Yeopi-3	United States	Virginia	Virginia Beach City	153B	36.848	-76.0054	NA	Yeopim	https://ncsslabdatamart.sc.egov.usda.gov/rptExecute.aspx?p=57722&r=1&g=on&/	https://ncsslabdatamart.sc.egov.usda.gov/rptExecute.aspx?p=57722&r=4&	NA	NA	NA	NA	NA	No BD. No OC.	6	NA	NA	NA
																	1 - complete BD and %OC data	4
																	2 - partial BD and %OC data	5
																	3 - partial or complete BD, estimated %OC and/or %OM	9
																	4 - No bulk density, Measured %OC	60
																	5 - No bulk density, Estimated %OC and/or %OM	7
																	6 - Nothing	26
